# Supplementary material for: Stem Cells Derived from Human Exfoliated Deciduous Teeth Functional Assessment: Exploring the Changes of Free Fatty Acids Composition during Cultivation
Source: Int J Mol Sci. 2023 Dec 8;24(24):17249. doi: 10.3390/ijms242417249 (PMC10743411; doi:10.3390/ijms242417249)
Supplement: Supplementary file 1 [file ijms-24-17249-s001.zip]

Archive with 1 entries (1 files):
- ijms-2729559-supplementary.pdf
